# Supplementary material for: Potentiation of Collagen Deposition by the Combination of Substance P with Transforming Growth Factor Beta in Rat Skin Fibroblasts
Source: Int J Mol Sci. 2024 Feb 3;25(3):1862. doi: 10.3390/ijms25031862 (PMC10855312; doi:10.3390/ijms25031862)
Supplement: Supplementary file 1 [file ijms-25-01862-s001.zip]

Archive with 3 entries (3 files):
- Figure S1.pdf
- Supplementary File of Data.xlsx
- Table S1.pdf
