# Supplementary material for: Potentiation of Collagen Deposition by the Combination of Substance P with Transforming Growth Factor Beta in Rat Skin Fibroblasts
Source: Int J Mol Sci. 2024 Feb 3;25(3):1862. doi: 10.3390/ijms25031862 (PMC10855312; doi:10.3390/ijms25031862)
Supplement: Supplementary file 1 [file ijms-25-01862-s001.zip › Supplementary File of Data.xlsx]

## Sheet: 48h BrdU+ % Cell Number
BrdU+ % and Cell number
	Untreated			TGFβ 5 ng/ml			Substance P 100 nM			TGFβ + Subs P
Cells/cm2	7261	8494	8081	5334	6972	5954	7604	9393	9746	6745	4361	3955
% BrdU+	25.5	25.9	25	19.6	19.2	18.7	24.4	25.6	24.8	18.9	18.6	19.5

## Sheet: nuclei per cm2 d5 d12
	DAY5
		Untreated		TGFβ 5 ng/ml		Subs P 100 nM		TGFβ + Subs P
	RDF1	423	469	285	242	482	503	229	226
	RDF2	416	489	205	185	374	396	162	110
	RDF3	349	352	160	175	282	347	247	132
	RDF4	299	338	228	226	360	418	249	220
	DAY12
		Untreated		TGFβ 5 ng/ml		Subs P 100 nM		TGFβ + Subs P
	RDF1	514	466	286	238	471	520	216	219
	RDF2	229	354	192	271	561	546	138	184
	RDF3	336	401	236	192	447	453	188	208
	RDF4	673	488	208	194	619	444	214	187

## Sheet: Sol Col I cell nos.
	Day 0-5 collagen I secretion										Day 0-5 Cell Number on plates										Day Coll I / cell
	RDF1	11.66	10.25	6.71	6.85	9.21	7.08	4.45	7.3		RDF1	423	469	285	242	482	503	229	226		RDF1	0.027565	0.021855	0.0235439	0.0283058	0.0191079	0.0140755	0.0194323	0.0323009
	RDF2	8.89	8.53		5.76	6.26	5.17	6.58			RDF2	416	489	205	185	374	396	162	110		RDF2	0.0213702	0.0174438		0.0311351	0.016738	0.0130556	0.0406173
	day 9-12	Collagen (ng/ml)										Nucleus Number										Protein/nucleus
		Untreated		TGFb		Subs. P		T+SP				Untreated		TGFb		Substance P		TGFb + Subs P				Untreated		TGFb		Substance P		TGFb + Subs P
	RDF1	99.1839	87.8973	25.3446	22.0357	80.5995	65.4599	16.3244	17.7295		RDF1	514	466	286	238	471	520	216	219		RDF1	0.192965	0.188621	0.0886176	0.0925869	0.171124	0.125884	0.0755757	0.0809567
	RDF2	35.4528	36.1327	23.3049	22.6249	31.1466	36.586	17.1856	19.316		RDF2	229	354	192	271	561	546	138	184		RDF2	0.154816	0.10207	0.12138	0.0834869	0.0555198	0.0670073	0.124533	0.104978
	RDF3	27.2937	22.489	8.07466	11.1116	36.5406	48.9605	16.143	14.1486		RDF3	336	401	236	192	447	453	188	208		RDF3	0.0812313	0.0560822	0.0342147	0.0578731	0.0817464	0.108081	0.0858673	0.0680222
	RDF4	70.718	63.5561	31.5092	25.2993	45.3343	48.0993	16.5963	18.2281		RDF4	673	488	208	194	619	444	214	187		RDF4	0.105079	0.130238	0.151487	0.130409	0.0732379	0.108332	0.0775529	0.0974766

## Sheet: Matrix Collagen day 5 day 12
COLLAGEN DEPOSITION
	DAY 5
		Untreated		TGFβ 5 ng/ml		Subs P 100 nM		TGFβ + Subs P
	RDF1	0.071	0.064	0.132	0.146	0.067	0.072	0.159	0.213
	RDF2	0.082	0.065	0.164	0.163	0.108	0.077	0.252	0.388
	RDF3	0.098	0.099	0.238	0.205	0.18	0.143	0.15	0.282
	RDF4	0.122	0.097	0.14	0.176	0.107	0.078	0.179	0.212
	DAY 12
		Untreated		TGFβ 5 ng/ml		Subs P 100 nM		TGFβ + Subs P
	RDF1	0.06	0.064	0.12	0.142	0.067	0.058	0.179	0.172
	RDF2	0.14	0.087	0.149	0.099	0.066	0.065	0.171	0.172
	RDF3	0.102	0.085	0.127	0.181	0.083	0.091	0.185	0.197
	RDF4	0.07	0.08	0.143	0.161	0.07	0.104	0.179	0.21

## Sheet: TGFb titration
	Nuclei per well
	TGFb (g/ml)	RDF5				RDF3
	2e-09	10962		11799	8811	6318	4869	6624	6021
	2e-10	9441	12357	20160	16632	9333	8442	9000	5418
	2e-11	14319	21060	22779	25785	11880	11709	10665	8505
	2e-12	14832	24318	23850	25956	14076	12645	13428	10899
	2e-13	14904	23112	25632	25236	16254	14814	11988	8793
	2e-14	17658	23499	24984	25884	14382	11592	11448	9675
	2e-15	19161	23049	23463	24561	12843	12717	12429	9036
	2e-16	15543	19917	20916	21771	12303	13338	10134	9252
	2e-17	15705	22095	22995	23949	13221	12069	9378	7884
	2e-18	16875	19269	22032	22671	12006	12069	9315	7668
	0	16290	20709	19449	19944	11862	11250	9468	8721
	Collagen/well
		RDF5								RDF3
	2e-09	4.64717	4.81793	5.42856	5.98634					3.65294	4.44223	3.82957	3.20111
	2e-10	5.69144	6.05394	5.95681	6.34296					4.20597	4.49483	3.94478	3.82957
	2e-11	5.42856	6.17378	5.5906	6.12081					4.24243	4.78472	4.31473	3.94478
	2e-12	5.53219	5.89042	5.73414	6.10749					4.31473	4.61587	4.31473	3.98274
	2e-13	5.32305	6.08078	5.44347	6.01347					4.20597	4.78472	3.92572	3.71233
	2e-14	5.33824	5.87659	5.60511	5.90421					4.05801	4.61587	3.98274	3.75164
	2e-15	5.488	5.72231	5.44347	5.86273					4.03927	4.63296	4.00164	3.57294
	2e-16	5.02677	5.79293	5.27725	5.82095					3.92572	4.66702	3.94478	3.77121
	2e-17	5.12195	6.02699	5.35339	6.01347					3.82957	4.52966	3.8682	3.65294
	2e-18	5.3685	5.93171	5.32305	5.87659					3.65294	4.45981	3.94478	3.47161
	2e-19	5.20011	5.57848	5.45835	5.89042	5.23109	5.5639	4.81517	5.93171	3.71233	4.49483	3.75164	3.9066	3.79072	4.11698	3.69259	3.57294
	Collagen/cell
		RDF5								RDF3
	2e-09	423.935		460.086	679.417					578.18	912.349	578.136	531.658
	2e-10	602.843	489.92	295.477	381.371					450.656	532.437	438.309	706.824
	2e-11	379.115	293.152	245.428	237.379					357.107	408.636	404.569	463.819
	2e-12	372.99	242.225	240.425	235.302					306.531	365.035	321.323	365.423
	2e-13	357.156	263.1	212.37	238.29					258.765	322.986	327.471	422.192
	2e-14	302.313	250.078	224.348	228.103					282.159	398.194	347.899	387.766
	2e-15	286.415	248.267	232.002	238.701					314.512	364.313	321.96	395.412
	2e-16	323.411	290.854	252.307	267.372					319.086	349.904	389.262	407.61
	2e-17	326.135	272.776	232.807	251.095					289.658	375.313	412.476	463.336
	2e-18	318.133	307.837	241.606	259.212					304.26	369.526	423.487	452.74
	2e-19	319.221	269.375	280.65	295.348	352.476	400.396	291.563	374.477	312.96	399.541	396.244	447.953

## Sheet: Subs P Titration
Nuclei per Well
	Subs P (M)	RDF5								RDF3
	2e-07	15039	19215	16659	17145					10575	10827	13545	12366
	2e-08	16632	19143	23571	19620					15516	14094	12483	11160
	2e-09	21924	17478	20205	27396					14022	11304	12339	14346
	2e-10	20430	19809	21780	22050					14634	13581	13806	14193
	2e-11	18207	20349	24822	22032					16110	12312	13527	10926
	2e-12	18549	19584	22464	27063					11061	9252	9558	10503
	2e-13	17631	16866	24849	23850					13563	8415	7641	11403
	2e-14	14985	16344	20358	24039					12105	9027	8541	7533
	2e-15	16362	20835	21474	22518					14310	13374	9549	10467
	2e-16	17370	19512	20637	19674					9540	8748	6957	7668
	0	16632	16479	18018	19728	14265	18180	15714	19449	8640	7371	7119	8307	10656	11295	9531	8064
Collagen per Well
	Subs P (M)	RDF5								RDF3
	2e-07	3.32724	3.65625	2.80911	3.39292					2.25309	2.65477	1.96004	2.18079
	2e-08	2.96402	3.90979	3.05113	3.6761					2.4428	3.01133	2.20496	2.18079
	2e-09	3.13721	3.9859	3.07274	3.63635					2.15655	2.92376	2.03427	2.0834
	2e-10	3.13721	3.90979	3.17988	3.87141					2.25309	3.11936	2.20496	2.15655
	2e-11	2.92009	3.87141	2.96402	3.61639					2.10785	2.94575	2.10785	2.13224
	2e-12	2.92009	3.7549	2.94209	3.7549					2.0096	2.60901	1.98486	1.75887
	2e-13	2.92009	3.8328	3.09429	3.7549					2.0096	2.83515	1.70784	1.60488
	2e-14	2.96402	3.37224	2.92009	3.61639					1.93515	2.79045	1.93515	1.70784
	2e-15	2.96402	3.6761	3.02945	3.59637					2.0834	2.70026	1.83486	1.88515
	2e-16	2.89802	3.37224	2.80911	3.39292					1.73339	2.58603	1.70784	1.57895
	0	2.39579	3.49539	2.71914	3.55615	2.46621	3.39292	2.71914	3.11936	1.68221	2.58603	1.60488	1.70784	1.73339	2.44671	1.52687	1.65651
Collagen per cell
	Subs P (M)	RDF5								RDF3
	2e-07	221.241	190.281	168.624	197.896					213.058	245.199	144.706	176.354
	2e-08	178.212	204.241	129.444	187.365					157.438	213.661	176.637	195.411
	2e-09	143.095	228.052	152.078	132.733					153.798	258.648	164.865	145.225
	2e-10	153.559	197.375	146	175.574					153.963	229.686	159.71	151.945
	2e-11	160.383	190.25	119.411	164.143					130.841	239.258	155.826	195.153
	2e-12	157.426	191.733	130.969	138.747					181.683	281.994	207.664	167.464
	2e-13	165.622	227.25	124.524	157.438					148.168	336.916	223.51	140.742
	2e-14	197.799	206.329	143.437	150.439					159.864	309.123	226.572	226.715
	2e-15	181.153	176.439	141.075	159.711					145.59	201.904	192.152	180.104
	2e-16	166.841	172.829	136.12	172.457					181.697	295.614	245.485	205.915
	0	144.047	212.112	150.912	180.259	172.885	186.629	173.039	160.387	194.701	350.838	225.436	205.591	162.668	216.619	160.201	205.421

## Sheet: TGFb 5ng+Su.P Mat. Coll cell no
	DAPI Counts
Untreated	16824	20251	20998	19404	19845	21257	18481	19645
Untreated	12135	16547	15356	12983	19243	17524	17398	16877
TGFb	8493	10485	10952	10308	9922	8678	9436	7546
TGFb	7033	8352	6508	5379	6016	7625	4815	6128
TGFb +Subs P 2e-7	4846	5371	5523	6342	7569	7721	10275	13093
TGFb +Subs P 2e-10	7799	7362	7785	4576	5030	6788	5631	5769
TGFb +Subs P 2e-13	4422	4858	3498	3803	5288	4473	4466	5317
TGFb +Subs P 2e-16	8534	9725	9362	10389	11097	11448	12143	11317
Subs P 2e-7	10734	15995	12558	7558	15867	15026	12598	11107
Subs P 2e-10	23326	22973	23870	22850	24030	24894	23103	16903
Subs P 2e-13	21698	24380	27067	25926	26812	25553	25519	19484
Subs P 2e-16	22295	22796	23613	19634	20715	20426	20081	19197
	Collagen/well
Untreated	3.38947	3.69259	3.73201	3.59302	3.75163	3.67279	3.90659	3.49199
Untreated	3.32723	3.59302	3.81017	3.45116	3.90659	3.73201	3.71233	3.67279
TGFb	3.51232	3.69259	3.69259	3.86819	3.71233	3.32723	3.43066	3.11578
TGFb	3.20111	3.7712	3.22228	2.94208	2.98589	3.05112	2.74173	3.07274
TGFb +Subs P 2e-7	2.55912	2.78671	2.85369	3.1372	3.22228	3.30637	3.61305	3.7712
TGFb +Subs P 2e-10	3.53258	3.15857	3.38947	2.94208	2.92008	3.2434	3.11578	2.98589
TGFb +Subs P 2e-13	2.69648	2.74173	2.71913	2.65096	2.83143	2.8091	2.78671	2.89802
TGFb +Subs P 2e-16	3.38947	3.36879	3.49199	3.51232	3.69259	3.36879	3.79071	3.45116
Subs P 2e-7	3.32723	3.81017	3.55279	3.15857	3.84891	3.69259	3.59302	3.45116
Subs P 2e-10	3.94478	4.02048	4.09531	4.16929	4.16929	4.03927	4.13241	3.71233
Subs P 2e-13	4.058	3.90659	4.03927	3.7712	4.11389	3.75163	4.00164	3.79071
Subs P 2e-16	3.7712	3.96378	3.71233	3.49199	3.86819	3.81017	4.058	3.65293
	Collagen/Cell
Untreated	201.5	182.3	177.7	185.2	189	172.8	211.4	177.8
Untreated	274.2	217.1	248.1	265.8	203	213	213.4	217.6
TGFb	413.6	352.2	337.2	375.3	374.2	383.4	363.6	412.9
TGFb	455.2	451.5	495.1	547	496.3	400.1	569.4	501.4
TGFb +Subs P 2e-7	528.1	518.8	516.7	494.7	425.7	428.2	351.6	288
TGFb +Subs P 2e-10	453	429	435.4	642.9	580.5	477.8	553.3	517.6
TGFb +Subs P 2e-13	609.8	564.4	777.3	697.1	535.4	628	624	545
TGFb +Subs P 2e-16	397.2	346.4	373	338.1	332.8	294.3	312.2	305
Subs P 2e-7	310	238.2	282.9	417.9	242.6	245.7	285.2	310.7
Subs P 2e-10	169.1	175	171.6	182.5	173.5	162.3	178.9	219.6
Subs P 2e-13	187	160.2	149.2	145.5	153.4	146.8	156.8	194.6
Subs P 2e-16	169.2	173.9	157.2	177.9	186.7	186.5	202.1	190.3

## Sheet: TGF 20ng+Su.P Mat. Coll cell.no
	Nuclei/well														Amalgamated Data/Collagen/cell													Amalgamated Data/Collagen/cell
			Subsd P only				Subs P + TGFbeta								Untreated	TGFB	Subsd P only				Subs P + TGFbeta							Untreated	TGFB	Subsd P only				Subs P + TGFbeta
	Untreated	TGFb only	0.0000002 SP	0.0000000002 SP	0.0000000000002 SP	0.0000000000000002 SP	0.0000002 SP + TGFb	0.0000000002 SP + TGFb	0.0000000000002 SP + TGFb	0.0000000000000002 SP + TGFb					Untreated	TGFB	2e-07	2e-10	2e-13	2e-16	2e-07	2e-10	2e-13	2e-16				Untreated	TGFB	2e-07	2e-10	2e-13	2e-16	2e-07	2e-10	2e-13	2e-16
	24446.2	21449.2	24075	28458	28089	29205	20475	18270	22032	17388					4.98562	5.02211	4.74852	4.52676	5.24651	4.3862	4.47442	4.47442	4.40395	4.33267				204.601	234.017	197.239	159.068	186.782	150.187	218.531	244.905	199.889	249.176
	27319.5	23294.2	31446	31158	29817	30654	25929	26397	28692	26370					5.37396	5.07521	5.35339	4.86466	5.13766	4.9947	4.94626	4.94626	5.33824	5.18456				197.798	220.258	170.241	156.129	172.306	162.938	190.762	187.38	186.053	196.608
	25566.8	26100	29250	30978	30681	29817	27351	27270	26001	26037					5.32339	5.28161	5.13766	4.68114	5.13766	4.84821	5.16897	5.16897	5.3685	5.27725				209.835	202.783	175.647	151.112	167.454	162.599	188.986	189.548	206.473	202.683
	25625.2	24822	28953	28440	27468	26055	23364	24228	25560	19431					5.18576	5.35268	5.67714	4.33267	5.45835	4.66418	5.27725	5.27725	5.04273	4.9947				202.295	217.043	196.081	152.344	198.717	179.013	225.871	217.816	197.29	257.048
	32089.5	30910.5	35784	36567	39132	35307	33984	35100	31896	28071					4.25896	4.35538	3.63302	3.75163	3.82956	3.7712	3.88742	3.88742	4.00164	3.61305				134.024	142.541	101.526	102.596	97.8627	106.812	114.39	110.753	125.459	128.711
	32485.5	32121	35721	34605	36954	32544	34740	34011	32454	34650					4.07991	4.33685	3.55279	3.65294	3.86819	3.47161	3.59302	3.59302	3.82956	3.90659				126.48	136.263	99.4593	105.561	104.676	106.674	103.426	105.643	118	112.744
	32127.8	32917.5	34587	35937	35946	35208	32670	36783	33930	34119					4.074	4.25817	3.47161	3.38947	3.57293	3.75163	3.47161	3.47161	3.88742	4.058				127.572	130.531	100.373	94.317	99.3973	106.556	106.263	94.3808	114.572	118.937
	35349.8	32625	36621	34587	35901	37206	34542	37386	37296	35550					4.16732	4.25093	3.69259	3.53258	3.71233	3.63302	4.16929	4.16929	4.26058	3.90659				118.407	131.506	100.833	102.136	103.405	97.6461	120.702	111.52	114.237	109.89
	24554.2	20571.8	25281	26523	33480	35163	23067	24660	28494	31167					5.07511	4.97959	3.63302	3.75163	3.82956	3.7712	3.88742	3.88742	4.00164	3.61305				207.034	244.718	186.501	174.57	145.791	140.667	210.179	196.602	183.586	179.376
	21800.2	19235.2	26748	28080	33948	33327	26631	27684	28296	27009					4.85134	4.87529	3.55279	3.65294	3.86819	3.47161	3.59302	3.59302	3.82956	3.90659				224.677	258.332	167.935	163.67	147.601	141.979	187.552	180.418	188.12	211.779
	21521.2	19149.8	25542	22815	30726	32040	21699	24687	25380	26937					4.80822	4.66527	3.47161	3.38947	3.57293	3.75163	3.47161	3.47161	3.88742	4.058				229.595	245.475	191.1	185.151	159.922	147.158	243.202	213.766	192.32	203.734
	19426.5	16706.2	19377	16983	19098	17028	21960	23229	20664	24084					4.40089	4.39456	3.69259	3.53258	3.71233	3.63302	4.16929	4.16929	4.26058	3.90659				232.017	263.558	203.58	217.428	202.544	230.545	187.335	177.101	216.532	206.048

## Sheet: Alpha SMA
Smooth Muscle Actin Flouresence Intensity
		Untreated			TGFβ only 5 ng/ml			Substance P 100 nM			TGFβ + Subs P
	48h	13615	13118	11178	18125	17058	17482	10912	11465	11605	17310	14942	17288
	72h	10394	10431	10349	12207	12547	12100	11768	11635	12470	11176	11558	11752

## Sheet: NK-1R expression
	NK-1R Fluoewscence Intensity
	Untreated			TGFβ 20 pg/ml			TGFβ 5 ng/ml
	1261	289	371	744	534	313	789	302	184
